# Supplementary material for: Safe Sex Messages Within Dating and Entertainment Smartphone Apps: A Review
Source: JMIR Mhealth Uhealth. 2016 Nov 8;4(4):e124. doi: 10.2196/mhealth.5760 (PMC5120239; doi:10.2196/mhealth.5760)
Supplement: Multimedia Appendix 1 [file mhealth_v4i4e124_app1.xlsx]

## Sheet: Sheet1
Name of Application	Application developer	Market place	Number of downloads in Google Play	Store Category	Sexual health content	Primary purpose
3D sex positions	Giorgi Otiashvili	Apple iTune Store	N/A	Lifestyle	N/A	Sex aid/exploration
Sexual positions free for iphone and ipad	Liu Yue	Apple iTune Store	N/A	lifestyle	Yes	Sex aid/exploration
Kamasutra- free pocket love and sex guide for couples- sex position and adult game from kamasutra book	Tuscan concepts Inc	Apple iTune Store	N/A	Entertaiment	N/A	Sex aid/exploration
Sexual quality self assessment	Pop-hub limited	Apple iTune Store	N/A	Utility	N/A	Sex aid/exploration
Sex master	PrintClick Impreta Online SL	Apple iTune Store	N/A	Lifestyle	N/A	Entertainment
What's your sexual age?	Movisol Media SL	Both Apple and Google	100,000-500,000	Entertaiment	N/A	Sex aid/exploration
Couple Foreplay - Sex game	Sinziana Matei	Apple iTune Store	N/A	Games	N/A	Sex aid/exploration
What sexual animal are you? Your attitute towards sex	Movisol Media SL	Both Apple and Google	100,000-500,000	Entertaiment	N/A	Entertainment
Sexual astrology	Thomas Grassegger	Apple iTune Store	N/A	Lifestyle	N/A	Entertainment
Find sex offenders free	John Temple Group Ptd Lty	Apple iTune Store	N/A	Utility	N/A	Other
Weird sex facts	Purple penguin.com Inc	Apple iTune Store	N/A	Lifestyle	N/A	Entertainment
Fitness +	Honggang li	Apple iTune Store	N/A	medical	N/A	Other
Test of sexual purity	Zumacaya SL	Both Apple and Google	10,000-50,000	Lifestyle	N/A	Sex aid/exploration
The truth about sex	Purple penguin.com Inc	Apple iTune Store	N/A	Entertaiment	N/A	Entertainment
Virtual whip	SEOK KEUN CHOI	Apple iTune Store	N/A	Entertaiment	N/A	Sex aid/exploration
Sexual health guide	Global Internet Radio Technologies	Both Apple and Google	50,000-100,000	educaiton	Yes	Sex education/information
My sex doctor lite	MYSD Ltd	Apple iTune Store	N/A	Lifestyle	Yes	Sex education/information
InstaFame- famous birthday match and sexual expression number BONUS	The App Crew LLC	Apple iTune Store	N/A	Entertaiment	N/A	Entertainment
Raw attraction magazine- life changing sex, relationships & dating advice for men & women. For Couples or singles.	Inspired publication ltd	Apple iTune Store	N/A	Lifestyle	N/A	Sex aid/exploration
First night sex making tips	Creative glance technology	Apple iTune Store	N/A	Entertaiment	N/A	Sex aid/exploration
ROTG FREE- sexual addition recovery	Hope & freedome couselling services	Apple iTune Store	N/A	Lifestyle	N/A psycotherapy for sexual addiction	Other
Sex quiz for adults	Ksenia Tsarkova	Apple iTune Store	N/A	Entertaiment	N/A	Sex aid/exploration
Spiritual sex class	William Wray	Apple iTune Store	N/A	Entertaiment	N/A	Sex aid/exploration
Sexual compatibility	Zed worldwide, S.A.	Apple iTune Store	N/A	Entertaiment	N/A	Sex aid/exploration
Seduction tips- free	Dharmandra Solaki	Apple iTune Store	N/A	Entertaiment	N/A	Sex aid/exploration
The journal of sexual medicine app	Wiley publishing	Apple iTune Store	N/A	educaiton	n/a Sexual dysfunction studies	Other
Sexual medicine reviews	Wiley publishing	Apple iTune Store	N/A	educaiton	N/A Sexual dysfunction studies	Other
Sexual health Liverpool	Glow New Media Ltd	Apple iTune Store	N/A	Health & Fitness	Yes	Sex education/information
Men's sexual medicine	Doc fit solutions	Apple iTune Store	N/A	Health & Fitness	N/A Sexual dysfunction education	Other
KYSH- know your sexual health	Fixers	Apple iTune Store	N/A	Health & Fitness	Yes	Sex education/information
Sexual medicine	Wiley publishing	Apple iTune Store	N/A	educaiton	Yes	Sex education/information
Sexual Appetite meter	Jais Joy	Apple iTune Store	N/A	Entertaiment	N/A	Sex aid/exploration
Adults Music	Mory Corp.	Apple iTune Store	N/A	Health & Fitness	N/A	Sex aid/exploration
Attitude Thailand	IT WORKS	Apple iTune Store	N/A	Lifestyle	N/A	Entertainment
sex positions 3D	Lukas Lubbe	Apple iTune Store	N/A	Lifestyle	N/A	Sex aid/exploration
Sex scoreboard	IntroWizard LLC	Apple iTune Store	N/A	Entertaiment	N/A	Sex aid/exploration
bliss Lite- The game for lovers	Games for loving	Both Apple and Google	100,000-500,000	Games	N/A	Sex aid/exploration
Fall Rainy	Rise up Labs	Apple iTune Store	N/A	Games	N/A	Entertainment
Sexexperience- Keep track of your intimate moments with report generator	Gladrap Studio	Apple iTune Store	N/A	Lifestyle	N/A	Other
Horny girl app	Pandora Maclean-Hoover	Apple iTune Store	N/A	Entertaiment	N/A	Sex aid/exploration
Women secret love handbook	DataMaxx,LLC	Apple iTune Store	N/A	Entertaiment	N/A	Entertainment
BJUI Journal	BJU International	Apple iTune Store	N/A	educaiton	N/A Sexual dysfunction studies	Other
Association for the treatment of sexual abusers (ATSA)	CrowdCompass, Inc.	Both Apple and Google	100-500	Business	N/A	Other
Lover frog	Rise up Labs	Apple iTune Store	N/A	Games	N/A	Entertainment
Goldmuscle Lite	GoldApp	Apple iTune Store	N/A	Health & Fitness	N/A	Sex aid/exploration
69 shades of sex	Yey Apps AB	Apple iTune Store	N/A	Games	N/A	Sex aid/exploration
Sex urban legends	NAGAO YAMAMOTO	Apple iTune Store	N/A	Entertaiment	N/A	Entertainment
Kamazootra Lite	GeneraFun	Apple iTune Store	N/A	Entertaiment	N/A	Sex aid/exploration
Adult-Draw	Adult-Draw LLC	Apple iTune Store	N/A	Games	N/A	Entertainment
Sex addiction	ivan calaforra	Apple iTune Store	N/A	Entertaiment	N/A	Sex aid/exploration
Genius Sex Quiz	EMSE EDAPP, S.L.	Apple iTune Store	N/A	educaiton	N/A	Entertainment
The JSM App	Wiley publishing	Apple iTune Store	N/A	Medical	N/A Sexual dysfunction studies	Other
Sexy Zodiac	IntroWizard LLC	Apple iTune Store	N/A	Lifestyle	N/A	Entertainment
Erotic Horoscope	Kyriakos Andreou	Apple iTune Store	N/A	Lifestyle	N/A	Entertainment
99- The talk	Oneapp Application Studio Inc.	Apple iTune Store	N/A	Books	Yes	Sex education/information
The Eroscope	Movisol Media SL	Apple iTune Store	N/A	Entertaiment	N/A	Entertainment
U ASK Washington, DC	U ASK	Apple iTune Store	N/A	Utility	Yes	Sexual assult
Pocket Kamasutra- sex positions free	Tillmania Limited	Apple iTune Store	N/A	Catalogues	N/A	Sex aid/exploration
Living well - supporting men's well-being	Living well	Apple iTune Store	N/A	Medical	Yes	Sexual assult
Hollaback!	Hollaback!	Apple iTune Store	N/A	Lifestyle	N/A	Sexual assult
Animal reproduction	Stroika	Apple iTune Store	N/A	Medical	N/A	Entertainment
Edge stamina by Tracey Cox	Simpleweb Ltd	Apple iTune Store	N/A	Health & Fitness	N/A	Sex aid/exploration
Sex facts +	Migi ent	Apple iTune Store	N/A	Reference	N/A	Entertainment
Dating and relationships - attraction, confidence, and relations in any partnership being intimate and romantic	Thomas Hansen	Apple iTune Store	N/A	Reference	N/A	Sex aid/exploration
Rape crisis Ireland App	Rape crisis Network Ireland	Apple iTune Store	N/A	educaiton	Yes	Sexual assult
Sex personal trainer	Foonkie Monkey	Apple iTune Store	N/A	lifestyle	N/A	Sex aid/exploration
Reduce the risk	Virtual college	Apple iTune Store	N/A	educaiton	Yes	Sexual assult
Did you know… Sex facts	Apps BG	Apple iTune Store	N/A	educaiton	N/A	Entertainment
Law of attraction mastery hypnosis free by hypno cloud - attract wealth, love, employment, friendship, soulmate, abundance and more	Hypno Cloud LLC	Apple iTune Store	N/A	Lifestyle	N/A	Sex aid/exploration
DoD safe helpline	RAINN for SAPRO	Apple iTune Store	N/A	educaiton	Yes	Sexual assult
Not your baby	METRAC	Apple iTune Store	N/A	Lifestyle	N/A	Sexual assult
SafeStreets Georgia	Atomic Axis	Apple iTune Store	N/A	Lifestyle	N/A	Other
Sex journal lite	Eduardo Camara	Apple iTune Store	N/A	Lifestyle	N/A	Other
K2n the journy begins	K Toon	Apple iTune Store	N/A	Health & Fitness	Yes	Sexual assult
Scarlet magazing - the magazine for women who get it	Scarlet publishing	Apple iTune Store	N/A	Lifestyle	N/A	Entertainment
Sex tips	Jigar Nathwani	Apple iTune Store	N/A	Lifestyle	Yes	Sex education, contraception, STI prevention
PreventConnect	California Coalition Against Sexual Assault	Apple iTune Store	N/A	Lifestyle	Yes	Sexual assult
My SAA toolkit (SAAT) - SAA 12 steps tools for members of sex addicts anonymous	MySpiritaulToolkit.com	Apple iTune Store	N/A	Lifestyle	N/A	Other
Choose well Wales | Dewis Doeth	Welsh Government	Apple iTune Store	N/A	Medical	N/A	Sex education/information
Whatitis	zmq	Both Apple and Google	10,000-50,000	Games	Yes	Sexual assult
Sexycrets FREE sex tips by real people	Marte Et Arte LLC	Apple iTune Store	N/A	Lifestyle	N/A	Sex education, contraception, STI prevention
Choose to stop	Virtual college	Apple iTune Store	N/A	educaiton	Yes	Sexual assult
Kinsey reporter	Indiana University	Apple iTune Store	N/A	Lifestyle	Yes	Other
Sexercise	C sharples	Apple iTune Store	N/A	Health & Fitness	N/A	Sex education, contraception, STI prevention
Advance@work	sharon parella	Apple iTune Store	N/A	Business	Yes	Sexual assult
Goldmuscle II	Joung Wook Hwang	Apple iTune Store	N/A	Health & Fitness	N/A	Sex education, contraception, STI prevention
Navy leader's guide	National Centre for Telehealth & Technology	Apple iTune Store	N/A	educaiton	Yes	Sexual assult
Splitsville free- bet on celebrity break ups!	The berzapp Lab	Apple iTune Store	N/A	Lifestyle	N/A	Entertainment
She's somebody's daughter	HMHApps	Apple iTune Store	N/A	Lifestyle	Yes	Sexual assult
gPower- clinic locator and information on contraception for teens	Georgia Campaign for adolescent power and potential	Apple iTune Store	N/A	Health & Fitness	Yes	Sex education/information
ASK DC	U ASK	Apple iTune Store	N/A	Utility	Yes	Sexual assult
Here for you	Loyola University Chicago	Apple iTune Store	N/A	educaiton	Yes	Sexual assult
Sexual orientation	Private bay games	Android Google Play	100,000-500,000	Entertainment	N/A	Entertainment
Sexual myth and truth	RoseTech	Android Google Play	10,000-50,000	Education	Yes	Entertainment
Sexual Jokes	Dersoft	Android Google Play	50,000-100,000	Entertainment	N/A	Entertainment
Sexual compatibility	Pixelclip	Android Google Play	100,000-500,000	Entertainment	N/A	Entertainment
D Sex: sex dices free	SG Corp.	Android Google Play	100,000-500,000	Entertainment	N/A	Sex aid/exploration
Horoscopes + Daily fortune	Zwigglers mobile	Android Google Play	1,000,000-5,000,000	Lifestyle	N/A	Entertainment
Sexual potency- acupressure	Dr Jacob Bargak	Android Google Play	10,000-50,000	Health & Fitness	N/A	Sex aid/exploration
Sexual life improvement	DIYcrafter	Android Google Play	5,000-10,000	Lifestyle	N/A	Sex aid/exploration
Female sexual dysfunction	Emanual Bolachi	Android Google Play	1,000-5,000	Medical	N/A	Other
Elements of child sexual abuse	Academy for professional excellence	Android Google Play	1,000-5,000	Books & References	Yes	Sexual assult
Annuo: Sexual consent	Annuo LLC	Android Google Play	1,000-5,000	Social	N/A	Other
Sexual offenders search (GA)	Kaushal Sinha	Android Google Play	10,000-50,000	Tools	N/A	Other
Best sexuality quotes	thadanporn boonmarkmee	Android Google Play	1,000-5,000	Social	N/A	Entertainment
Explosive sexual healing	Business growth experts, LLC	Android Google Play	1,000-5,000	Lifestyle	N/A	Marriage counselling and sexual dysfunction treatment
Sexually transmitteds STDs	noppawin sumongdee	Android Google Play	500-1,000	Medical	Yes	Sex education/information
Compulsive sexual behaviour	Michael Peterson	Android Google Play	1,000-5,000	Medical	N/A	Other
Pick app- best pickup lines	Potato pit boys	Android Google Play	10,000-50,000	Entertainment	N/A	Entertainment
Kegel aerobics	Coach on the spot productions	Android Google Play	10,000-50,000	Health & Fitness	N/A	Sex aid/exploration
Period tracker	GP international LLC	Android Google Play	10,000,000-50,000,000	Health & Fitness	N/A	Other
HIV risk calculator	Aedes labs	Android Google Play	10,000-50,000	Health & Fitness	Yes	Sex education/information
Period calendar	Abishkking	Android Google Play	10,000,000-50,000,000	Health & Fitness	N/A	Other
My cycles Period and Ovulation	MedHelp, Inc - Top Health Apps	Android Google Play	1,000,000-5,000,000	Health & Fitness	N/A	Other
Gay or straight prank scanner	karmaPep	Android Google Play	10,000-50,000	Entertainment	N/A	Entertainment
WomanLog Calendar	pro Active app	Android Google Play	1,000,000-5,000,000	Health & Fitness	N/A	Other
Love & sex horoscope free	Redappz	Android Google Play	100,000-500,000	Lifestyle	N/A	Entertainment
LoveCycles Menstrual Calendar	Plackal Teck	Android Google Play	1,000,000-5,000,000	Health & Fitness	N/A	Other
Sexposer	Portail VIH/sida du Québec	Android Google Play	1,000-5,000	Education	Yes	Sex education/information
Kinsey reporter	Filippo Menczer	Android Google Play	5,000-10,000	Lifestyle	N/A	Other
MyDays X - Period & Ovulation™	Christian Albert Mueller	Android Google Play	1,000,000-5,000,000	Lifestyle	N/A	Other
Glow - Ovulation Calculator	Glow Inc	Android Google Play	100,000-500,000	Health & Fitness	N/A	Other
I'm OK	CDI- Apps for good	Android Google Play	100-500	Personalisation	N/A	Other
POCSO ACT	Boost Device	Android Google Play	5,000-10,000	Books & References	N/A	Sexual assult
Report Child Sex Tourism	Cobalt eMedia Solutions	Android Google Play	500-1,000	Travel & local	N/A	Sexual assult
Teens in NYC	NYC Department of Health and Mental Hygiene	Android Google Play	5,000-10,000	Lifestyle	Yes	Sex education/information
Get pregnant	W3masters	Android Google Play	500,000-1,000,000	Medical	N/A	Other
Period and ovulation tracker	SMSROBOT LTD	Android Google Play	1,000,000-5,000,000	Medical	N/A	Other
Love compatibility lite	BeAppy	Android Google Play	100,000-500,000	Lifestyle	N/A	Entertainment
My Days - Period & Ovulation ™	Christian Albert Mueller	Android Google Play	5,000,000-10,000,000	Health & Fitness	N/A	Other
PureScore	Glison Junior	Android Google Play	100,000-500,000	Comics	N/A	Entertainment
Best sexual tips	Free Artemis Best Download	Android Google Play	10,000-50,000	Lifestyle	N/A	Sex aid/exploration
Best sexual tips	Mockingbank	Android Google Play	10,000-50,000	Social	N/A	Sex aid/exploration
Sex Positions	SSNetLab	Android Google Play	500,000-1,000,000	Lifestyle	N/A	Sex aid/exploration
Undercovers- sexual fantasies	Fine Software Factory GbR	Android Google Play	50,000-100,000	Lifestyle	N/A	Sex aid/exploration
Spice - Sexual fantasies	PJP develop	Android Google Play	5,000-10,000	Lifestyle	N/A	Sex aid/exploration
Sex offender search	Family safety production	Android Google Play	1,000,000-5,000,000	Entertainment	N/A	Other
