# Supplementary material for: Safe Sex Messages Within Dating and Entertainment Smartphone Apps: A Review
Source: JMIR Mhealth Uhealth. 2016 Nov 8;4(4):e124. doi: 10.2196/mhealth.5760 (PMC5120239; doi:10.2196/mhealth.5760)
Supplement: Multimedia Appendix 2 [file mhealth_v4i4e124_app2.xlsx]

## Sheet: Sheet1
Name	developer	Market Place	Number of downloads in Google Play	Target group	Sexual health content	Safe dating tips
POF	PlentyOfFish	Both Apple and Google	10,000,000-50,000,000	Heterosexual	N/A	N/A
Oasis	3H group PTD LTD	Both Apple and Google	100,000-500,000	Heterosexual	N/A	Yes
RSVP	RSVP.com.au	Both Apple and Google	100,000-500,000	Heterosexual	N/A	N/A
OkCupid Dating	OkCupid.com	Both Apple and Google	5,000,000-10,000,000	Heterosexual	N/A	N/A
Tinder	Tinder Inc.	Both Apple and Google	10,000,000-50,000,000	Heterosexual	N/A	N/A
Ayi	SNAP interactive Inc	Both Apple and Google	1,000,000-5,000,000	Heterosexual	N/A	N/A
Skout	Skout Inc.	Both Apple and Google	10,000,000-50,000,000	Heterosexual	N/A	N/A
MiuMeet	MiuMeet AG	Both Apple and Google	1,000,000-5,000,000	Heterosexual	N/A	N/A
Scruff	Perry Street Software, Inc.	Both Apple and Google	1,000,000-5,000,000	MSM	Yes	N/A
Cupid dating	EastDate Ltd	Both Apple and Google	1,000,000-5,000,000	Heterosexual	N/A	Yes
Gaydar	CPC connect limited	Both Apple and Google	500,000-1,000,000	MSM	Yes	N/A
Singles AroundMe	SinglesAroundMe Inc.	Both Apple and Google	1,000,000-5,000,000	Heterosexual	N/A	Yes
Jack'd	Lucid Dreams LLC	Both Apple and Google	1,000,000-5,000,000	MSM	N/A	N/A
Happn	FTW & Co	Both Apple and Google	1,000,000-5,000,000	Heterosexual	N/A	N/A
Hornet	Hornet Networks Limited	Both Apple and Google	1,000,000-5,000,000	MSM	Yes	N/A
Dating DNA Free	Dating DNA Inc.	Apple iTune Store	N/A	Heterosexual	N/A	N/A
iSingles	Internet Inferno	Apple iTune Store	N/A	Heterosexual	N/A	N/A
badoo	Badoo software	Both Apple and Google	50,000,000-100,000,000	Heterosexual	N/A	N/A
eHarmony	eHarmony.com	Both Apple and Google	1,000,000-5,000,000	Heterosexual	N/A	Yes
Grindr	Grindr LLC	Both Apple and Google	5,000,000-10,000,000	MSM	Yes	N/A
Video chat BFF	Facetime Bff Pty	Apple iTune Store	N/A	Heterosexual	N/A	N/A
Gayvox	Match Media	Both Apple and Google	500,000-1,000,000	Heterosexual	Yes	N/A
DOWN dating	Bang with friends	Apple iTune Store	N/A	Heterosexual	N/A	N/A
The game by hot or not	Or Not Limited	Both Apple and Google	5,000,000-10,000,000	Heterosexual	N/A	N/A
Chat, Flirt, and Dating- Jaumo	Jaumo GmbH	Both Apple and Google	5,000,000-10,000,000	Heterosexual	N/A	N/A
Lovoo	Lovoo GmbH apps	Both Apple and Google	10,000,000-50,000,000	Heterosexual	N/A	N/A
Chat for Omegle	FunPokes Inc	Apple iTune Store	N/A	Heterosexual	N/A	N/A
Flurv	Skout Inc.	Both Apple and Google	100,000-500,000	Heterosexual	N/A	N/A
Tagged	Tagged Inc.	Both Apple and Google	10,000,000-50,000,000	Heterosexual	N/A	N/A
Match.com	Match.com LLC	Both Apple and Google	5,000,000-10,000,000	Heterosexual	N/A	N/A
MeetMe	MeetMe Inc.	Both Apple and Google	10,000,000-50,000,000	Heterosexual	N/A	Yes
SayHi	UNEARBY LIMITED	Both Apple and Google	10,000,000-50,000,000	Heterosexual	N/A	N/A
iHookup free	CheckMate Mobile, Inc.	Apple iTune Store	N/A	Heterosexual	N/A	N/A
Stepout	MassiveMedia	Both Apple and Google	100,000-500,000	Heterosexual	N/A	Yes
Malforce Gay Chat and Dating	Virtual Universe	Both Apple and Google	100,000-500,000	MSM	N/A	N/A
Fling dating	Global Personals, LLC.	Apple iTune Store	N/A	Other	N/A	N/A
Gay.com	Social Tech Unlimited	Both Apple and Google	100,000-500,000	MSM	Yes	N/A
Guyspy	Social Tech Unlimited	Both Apple and Google	1,000,000-5,000,000	MSM	Yes	N/A
LesPark- lesbian social network	LesPark Info	Both Apple and Google	100,000-500,000	Lesbian	N/A	N/A
Lesarion-lesbian dating	Lesarion GmbH & Co. KG	Both Apple and Google	100,000-500,000	Lesbian	N/A	N/A
Wapa-lesbian dating	Wapo y Wapa limited	Both Apple and Google	10,000-50,000	Lesbian	N/A	N/A
Choice of love- Free dating	Choice of love	Android Google Play	500,000-1,000,000	Heterosexual	N/A	N/A
Free dating plus	Always free apps	Android Google Play	10,000-50,000	Heterosexual	Yes	N/A
Free local dating chat and flirt	Flirt und Dating apps	Android Google Play	100,000-500,000	Heterosexual	N/A	N/A
Mature Women Dating	MichaelSchimidt	Android Google Play	100,000-500,000	Heterosexual	N/A	N/A
Anonymous dating	Wamba	Android Google Play	100,000-500,000	Other	N/A	N/A
Naughty Date- effective dating	Together Networks limited	Android Google Play	100,000-500,000	Heterosexual	N/A	N/A
Video Dating Chatroulette	Creativity Game	Android Google Play	500,000-1,000,000	Heterosexual	N/A	N/A
Chatrooms, flirt, dating, fight	Farji apps	Android Google Play	500,000-1,000,000	Heterosexual	N/A	N/A
DH dating- free singles chat	Date hookup	Android Google Play	1,000,000-5,000,000	Heterosexual	N/A	Yes
Free dating	Free dating pro apps	Android Google Play	10,000-50,000	Other	N/A	N/A
AsianDate	AnatasiaDate LTD	Android Google Play	1,000,000-5,000,000	Heterosexual	N/A	N/A
Dating for everyone- Mamba	Wamba	Android Google Play	5,000,000-10,000,000	Heterosexual	N/A	N/A
I-Am-Excellent dating	CityPatrol LLC	Android Google Play	500,000-1,000,000	Heterosexual	N/A	N/A
MyLove- Dating and Meet	MyLove	Android Google Play	100,000-500,000	Other	Yes	N/A
Waplog Chat Dating Meet Friend	Waplog social network	Android Google Play	10,000,000-50,000,000	Heterosexual	N/A	N/A
Dating for everyone- Wamba	Wamba	Android Google Play	1,000,000-5,000,000	Heterosexual	N/A	N/A
iMatchU-free online dating	iMatchU LTD	Android Google Play	100,000-500,000	Heterosexual	N/A	N/A
Random Dating Chat (free)	Lioncom Ukraine LLC	Android Google Play	100,000-500,000	Heterosexual	N/A	N/A
Asian Dating:Timhop	Timhop.com	Android Google Play	100,000-500,000	Heterosexual	N/A	N/A
